# Supplementary material for: Evaluation of the Emulsification Properties of Marine-Derived Rhamnolipids for Encapsulation: A Comparison with Commercial Surfactants
Source: Biomolecules. 2025 Oct 14;15(10):1451. doi: 10.3390/biom15101451 (PMC12564215; doi:10.3390/biom15101451)
Supplement: Supplementary file 1 [file biomolecules-15-01451-s001.zip]

Archive with 1 entries (1 files):
- biomolecules-3837067-supplementary.pdf
